# Supplementary material for: Comparison of methods to quantify macular and peripapillary vessel density in optical coherence tomography angiography
Source: PLoS One. 2018 Oct 18;13(10):e0205773. doi: 10.1371/journal.pone.0205773 (PMC6193681; doi:10.1371/journal.pone.0205773)
Supplement: S1 Dataset — Readable table containing general data of the study population, including age, sex, eye laterality, presence of glaucoma, presence and stage of diabetic retinopathy, presence and type of diabetes, levels of hemoglobin A1c, presence of diabetic macular edema (DME), vertical cup-to-disc ratio (VCDR), retinal nerve fiber layer thickness (RNFL), and macular thickness. Missing or not applicable data are indicated as “NA”. (CSV) [file pone.0205773.s001.csv]

	AGE	DISEASE(0=healthy, 1=DR, 2 = glaucoma)	SEX(M=1,F=0)	EYE	DIABETES_TYPE	HbA1c	DR_SEVERITY	DME(0=NO,1=YES)	VCDR	RNFL	MACULAR_THICKNESS
1	50	0	1	OD	NA	NA	NA	NA	0.7	88	275
1	50	0	1	OS	NA	NA	NA	NA	0.69	80	277
2	53	0	1	OS	NA	NA	NA	NA	0.4	88	258
2	53	0	1	OD	NA	NA	NA	NA	0.43	85	263
3	18	0	1	OD	NA	NA	NA	NA	0.68	80	270
3	18	0	1	OS	NA	NA	NA	NA	0.64	76	280
4	67	0	1	OS	NA	NA	NA	NA	0.49	96	278
5	30	0	1	OS	NA	NA	NA	NA	0.46	91	284
6	21	0	1	OD	NA	NA	NA	NA	0.07	82	294
6	21	0	1	OS	NA	NA	NA	NA	0.17	80	292
7	39	0	0	OD	NA	NA	NA	NA	0.29	94	226
7	39	0	0	OS	NA	NA	NA	NA	0.31	93	235
8	23	0	1	OD	NA	NA	NA	NA	0.47	81	264
8	23	0	1	OS	NA	NA	NA	NA	0.4	84	266
9	58	0	1	OD	NA	NA	NA	NA	0.49	92	238
9	58	0	1	OS	NA	NA	NA	NA	0.6	87	240
10	53	0	1	OD	NA	NA	NA	NA	0.76	94	265
10	53	0	1	OS	NA	NA	NA	NA	0.63	99	266
11	47	0	0	OD	NA	NA	NA	NA	0.2	86	306
11	47	0	0	OS	NA	NA	NA	NA	0.23	87	300
12	25	0	0	OD	NA	NA	NA	NA	0.48	105	225
13	56	0	1	OD	NA	NA	NA	NA	0.67	100	283
14	54	0	1	OD	NA	NA	NA	NA	0.65	84	294
14	54	0	1	OS	NA	NA	NA	NA	0.61	82	297
15	40	0	0	OS	NA	NA	NA	NA	0.62	91	277
15	40	0	0	OD	NA	NA	NA	NA	0.66	89	277
16	64	0	0	OD	NA	NA	NA	NA	0.48	103	241
17	64	0	0	OS	NA	NA	NA	NA	0.5	89	NA
18	71	0	1	OD	NA	NA	NA	NA	0.58	91	270
19	67	0	0	OS	NA	NA	NA	NA	0.56	100	245
20	63	0	1	OD	NA	NA	NA	NA	0.72	57	250
20	63	0	1	OS	NA	NA	NA	NA	0.63	65	254
21	18	0	0	OS	NA	NA	NA	NA	0.6	91	271
22	32	0	0	OD	NA	NA	NA	NA	0.65	81	259
22	32	0	0	OS	NA	NA	NA	NA	0.69	78	258
23	38	0	0	OD	NA	NA	NA	NA	0.31	121	225
23	38	0	0	OS	NA	NA	NA	NA	0.33	113	225
24	51	0	1	OD	NA	NA	NA	NA	0.53	85	280
24	51	0	1	OS	NA	NA	NA	NA	0.48	82	274
25	38	0	1	OS	NA	NA	NA	NA	0.65	90	NA
25	38	0	1	OD	NA	NA	NA	NA	0.62	95	NA
26	81	0	0	OD	NA	NA	NA	NA	0.41	95	NA
27	68	0	0	OD	NA	NA	NA	NA	0.68	87	274
27	68	0	0	OS	NA	NA	NA	NA	0.64	89	277
28	49	2	1	OS	NA	NA	NA	NA	0.72	63	NA
29	48	2	1	OS	NA	NA	NA	NA	0.81	79	256
29	48	2	1	OD	NA	NA	NA	NA	0.86	72	243
30	55	2	0	OD	NA	NA	NA	NA	0.8	85	284
30	55	2	0	OS	NA	NA	NA	NA	0.79	88	276
31	59	2	1	OD	NA	NA	NA	NA	0.72	97	273
31	59	2	1	OS	NA	NA	NA	NA	0.46	91	281
32	79	2	1	OS	NA	NA	NA	NA	0.72	65	240
33	70	2	0	OS	NA	NA	NA	NA	0.56	78	259
33	70	2	0	OD	NA	NA	NA	NA	0.63	72	299
34	61	2	0	OD	NA	NA	NA	NA	0.7	91	302
34	61	2	0	OS	NA	NA	NA	NA	0.63	91	295
35	62	2	1	OD	NA	NA	NA	NA	0.43	61	NA
36	53	2	0	OD	NA	NA	NA	NA	0.32	75	270
36	53	2	0	OS	NA	NA	NA	NA	0.32	92	280
37	58	2	0	OD	NA	NA	NA	NA	0.82	61	232
37	58	2	0	OS	NA	NA	NA	NA	0.86	60	237
38	67	2	0	OS	NA	NA	NA	NA	0.75	75	342
39	81	2	0	OD	NA	NA	NA	NA	0.68	76	248
39	81	2	0	OS	NA	NA	NA	NA	0.72	76	264
40	46	2	1	OD	NA	NA	NA	NA	0.78	66	330
40	46	2	1	OS	NA	NA	NA	NA	0.82	61	317
41	43	2	1	OS	NA	NA	NA	NA	0.69	82	NA
42	68	2	0	OD	NA	NA	NA	NA	0.87	70	NA
42	68	2	0	OS	NA	NA	NA	NA	0.73	75	NA
43	59	2	0	OD	NA	NA	NA	NA	0.85	70	262
43	59	2	0	OS	NA	NA	NA	NA	0.65	106	262
44	87	2	1	OD	NA	NA	NA	NA	0.68	57	NA
44	87	2	1	OS	NA	NA	NA	NA	0.56	74	NA
45	58	2	1	OD	NA	NA	NA	NA	0.76	72	248
45	58	2	1	OS	NA	NA	NA	NA	0.71	68	252
46	44	2	1	OD	NA	NA	NA	NA	0.7	45	NA
46	44	2	1	OS	NA	NA	NA	NA	0.77	48	NA
47	31	2	1	OD	NA	NA	NA	NA	0.71	77	260
47	31	2	1	OS	NA	NA	NA	NA	0.75	76	257
48	74	2	0	OS	NA	NA	NA	NA	0.72	77	295
49	57	2	0	OD	NA	NA	NA	NA	0.65	72	234
50	74	2	0	OD	NA	NA	NA	NA	0.82	56	234
50	74	2	0	OS	NA	NA	NA	NA	0.65	67	229
51	56	2	0	OS	NA	NA	NA	NA	0.65	88	NA
51	56	2	0	OD	NA	NA	NA	NA	0.77	80	NA
52	74	2	0	OD	NA	NA	NA	NA	0.59	86	NA
52	74	2	0	OS	NA	NA	NA	NA	0.64	76	NA
53	59	2	0	OD	NA	NA	NA	NA	0.77	80	254
54	69	1	1	OS	1	0.06	MODERATE	0	NA	NA	233
55	60	1	1	OS	1	0.08	PDR	1	NA	NA	642
56	68	1	0	OS	1	0.062	PDR	0	NA	NA	311
57	88	1	0	OD	1	0.076	MILD	0	NA	NA	254
57	88	1	0	OS	1	0.076	MODERATE	0	NA	NA	283
58	34	1	0	OD	1	0.086	MODERATE	0	NA	NA	NA
58	34	1	0	OS	1	0.086	UNKNOWN	0	NA	NA	NA
59	40	1	1	OD	1	0.072	PDR	0	NA	NA	236
59	40	1	1	OS	1	0.072	PDR	0	NA	NA	188
60	45	1	1	OD	1	0.07	PDR	0	NA	NA	268
60	45	1	1	OS	1	0.07	PDR	0	NA	NA	269
61	61	1	0	OS	1	0.091	PDR	0	NA	NA	311
62	50	1	1	OD	1	0.07	PDR	1	NA	NA	309
63	63	1	1	OD	1	NA	PDR	1	NA	NA	371
63	63	1	1	OS	1	NA	PDR	1	NA	NA	291
64	38	1	1	OD	1	0.066	PDR	0	NA	NA	274
64	38	1	1	OS	1	0.066	PDR	0	NA	NA	279
65	40	1	0	OS	1	0.069	SEVERE	1	NA	NA	275
66	50	1	1	OS	1	0.065	MODERATE	1	NA	NA	269
67	64	1	1	OD	2	0.078	PDR	0	NA	NA	355
68	48	1	0	OD	1	0.068	SEVERE	0	NA	NA	244
68	48	1	0	OS	1	0.068	PDR	0	NA	NA	251
69	45	1	1	OS	1	0.067	SEVERE	0	NA	NA	300
70	53	1	1	OD	1	0.055	PDR	0	NA	NA	293
71	43	1	1	OD	1	0.053	SEVERE	1	NA	NA	285
71	43	1	1	OS	1	0.053	SEVERE	1	NA	NA	269
72	30	1	1	OD	1	0.071	PDR	0	NA	NA	466
72	30	1	1	OS	1	0.071	PDR	0	NA	NA	333
73	72	1	1	OD	1	0.072	MODERATE	1	NA	NA	379
74	53	1	1	OD	2	0.055	SEVERE	1	NA	NA	313
74	53	1	1	OS	2	0.055	SEVERE	1	NA	NA	323
75	59	1	1	OS	1	0.096	SEVERE	1	NA	NA	313
76	70	1	1	OD	1	0.056	PDR	1	NA	NA	280
77	36	1	1	OD	1	0.064	PDR	1	NA	NA	338
77	36	1	1	OS	1	0.064	PDR	1	NA	NA	442
78	69	1	0	OD	1	0.0587	PDR	0	NA	NA	283
79	36	1	0	OS	1	0.071	PDR	0	NA	NA	194
80	63	1	1	OD	1	0.06	PDR	1	NA	NA	272
80	63	1	1	OS	1	0.06	PDR	0	NA	NA	257
81	83	1	1	OS	1	0.061	PDR	1	NA	NA	301
82	78	1	0	OS	2	0.06	MODERATE	1	NA	NA	530
83	47	1	0	OD	1	0.092	PDR	0	NA	NA	308
84	38	1	0	OD	1	0.058	PDR	0	NA	NA	321
84	38	1	0	OS	1	0.058	PDR	0	NA	NA	309
