# Supplementary material for: Comparison of methods to quantify macular and peripapillary vessel density in optical coherence tomography angiography
Source: PLoS One. 2018 Oct 18;13(10):e0205773. doi: 10.1371/journal.pone.0205773 (PMC6193681; doi:10.1371/journal.pone.0205773)
Supplement: S2 Dataset — Optical coherence tomography angiography processed data for the macular superficial capillary plexus. DME: diabetic macular; OP1: operator 1; OP2: operator 2; OP3: operator 3. Missing or not applicable data are indicated as “NA”. (CSV) [file pone.0205773.s002.csv]

PATIENT_ID	AGE	DISEASE(1=healthy, 0=DR)	ARI	MANUAL_AVERAGE	MANUAL_OP1	MANUAL_OP2	MANUAL_OP3	MEAN	DEFAULT	OTSU	MULTILEVEL	FIXED	DME
1	18	1	0.47	0.534	0.455	0.382	0.509	0.466	0.428	0.403	0.351	0.491	NA
2	81	1	0.461	0.509	0.514	0.379	0.599	0.458	0.41	0.398	0.353	0.446	NA
3	53	1	0.462	0.516	0.462	0.415	0.538	0.454	0.402	0.389	0.351	0.467	NA
3	53	1	0.467	0.522	0.534	0.375	0.57	0.459	0.409	0.397	0.353	0.471	NA
4	50	1	0.468	0.517	0.421	0.431	0.61	0.457	0.416	0.389	0.35	0.47	NA
4	50	1	0.464	0.556	0.509	0.407	0.52	0.462	0.406	0.379	0.342	0.49	NA
5	67	1	0.473	0.529	0.491	0.389	0.47	0.466	0.425	0.399	0.348	0.52	NA
6	71	1	0.47	0.541	0.517	0.328	0.505	0.476	0.449	0.422	0.359	0.463	NA
7	39	1	0.474	0.524	0.512	0.346	0.586	0.469	0.444	0.419	0.354	0.52	NA
7	39	1	0.477	0.504	0.507	0.418	0.578	0.465	0.44	0.427	0.352	0.556	NA
8	51	1	0.469	0.503	0.47	0.418	0.546	0.461	0.412	0.388	0.353	0.473	NA
8	51	1	0.47	0.493	0.407	0.357	0.439	0.457	0.395	0.382	0.353	0.457	NA
9	64	1	0.47	0.519	0.428	0.377	0.489	0.461	0.422	0.396	0.358	0.488	NA
10	64	1	0.457	0.51	0.38	0.37	0.505	0.447	0.39	0.367	0.344	0.413	NA
11	38	1	0.461	0.494	0.466	0.385	0.466	0.452	0.381	0.359	0.344	0.416	NA
11	38	1	0.451	0.471	0.599	0.434	0.566	0.445	0.374	0.351	0.348	0.374	NA
12	53	1	0.472	0.512	0.537	0.414	0.582	0.475	0.448	0.42	0.352	0.545	NA
12	53	1	0.471	0.53	0.515	0.38	0.539	0.459	0.418	0.389	0.355	0.516	NA
13	40	1	0.465	0.504	0.455	0.375	0.503	0.457	0.404	0.378	0.344	0.457	NA
13	40	1	0.467	0.52	0.48	0.436	0.569	0.454	0.404	0.378	0.353	0.466	NA
14	58	1	0.469	0.527	0.467	0.422	0.558	0.473	0.446	0.418	0.364	0.487	NA
14	58	1	0.474	0.524	0.486	0.428	0.509	0.478	0.453	0.428	0.363	0.529	NA
15	63	1	0.462	0.522	0.5	0.5	0.542	0.455	0.403	0.377	0.358	0.429	NA
15	63	1	0.27	0.493	0.467	0.311	0.438	0.44	0.347	0.323	0.337	0.373	NA
16	68	1	0.472	0.524	0.492	0.492	0.523	0.463	0.437	0.412	0.358	0.515	NA
16	68	1	0.474	0.487	0.432	0.41	0.489	0.458	0.423	0.399	0.361	0.519	NA
17	47	1	0.471	0.493	0.411	0.361	0.488	0.459	0.41	0.386	0.356	0.521	NA
17	47	1	0.469	0.519	0.474	0.372	0.506	0.455	0.408	0.385	0.367	0.517	NA
18	54	1	0.473	0.516	0.478	0.416	0.541	0.463	0.423	0.397	0.35	0.502	NA
18	54	1	0.477	0.541	0.436	0.344	0.479	0.463	0.422	0.396	0.353	0.519	NA
19	32	1	0.457	0.526	0.517	0.437	0.507	0.462	0.401	0.379	0.359	0.437	NA
19	32	1	0.467	0.52	0.339	0.315	0.398	0.458	0.422	0.398	0.344	0.458	NA
20	21	1	0.474	0.515	0.458	0.381	0.447	0.457	0.398	0.37	0.344	0.488	NA
20	21	1	0.469	0.545	0.464	0.308	0.464	0.457	0.401	0.374	0.343	0.471	NA
21	18	1	0.456	0.518	0.481	0.326	0.51	0.456	0.405	0.381	0.346	0.43	NA
21	18	1	0.448	0.484	0.462	0.345	0.442	0.461	0.396	0.371	0.342	0.409	NA
22	38	1	0.474	0.539	0.496	0.362	0.52	0.457	0.409	0.386	0.355	0.542	NA
22	38	1	0.471	0.513	0.411	0.322	0.504	0.465	0.419	0.396	0.344	0.536	NA
23	25	1	0.466	0.491	0.423	0.348	0.412	0.462	0.421	0.408	0.342	0.462	NA
24	23	1	0.459	0.488	0.391	0.278	0.382	0.451	0.381	0.355	0.342	0.381	NA
24	23	1	0.462	0.514	0.474	0.359	0.596	0.446	0.377	0.35	0.343	0.403	NA
25	56	1	0.461	0.536	0.513	0.336	0.535	0.457	0.402	0.363	0.353	0.443	NA
26	30	1	0.459	0.539	0.501	0.367	0.514	0.46	0.4	0.377	0.345	0.46	NA
27	67	1	0.468	0.541	0.543	0.37	0.556	0.455	0.417	0.393	0.364	0.559	NA
28	69	0	0.409	0.449	0.542	0.441	0.618	0.455	0.392	0.382	0.34	0.352	0
29	60	0	0.441	0.497	0.517	0.422	0.589	0.45	0.389	0.369	0.354	0.43	1
30	68	0	0.409	0.472	0.547	0.427	0.574	0.438	0.349	0.328	0.333	0.349	0
31	88	0	0.425	0.493	0.497	0.434	0.635	0.44	0.355	0.345	0.331	0.355	0
31	88	0	0.399	0.487	0.512	0.429	0.61	0.431	0.356	0.336	0.329	0.317	0
32	34	0	0.456	0.479	0.547	0.475	0.647	0.458	0.407	0.397	0.353	0.489	0
32	34	0	0.45	0.45	0.561	0.386	0.641	0.449	0.389	0.38	0.344	0.42	0
33	40	0	0.367	0.45	0.574	0.435	0.615	0.416	0.337	0.319	0.325	0.283	0
33	40	0	0.403	0.481	0.558	0.444	0.57	0.431	0.355	0.346	0.33	0.346	0
34	45	0	0.456	0.501	0.478	0.44	0.594	0.458	0.418	0.409	0.356	0.487	0
34	45	0	0.464	0.478	0.536	0.4	0.573	0.46	0.418	0.407	0.361	0.535	0
35	61	0	0.424	0.401	0.509	0.395	0.575	0.429	0.367	0.357	0.336	0.347	0
36	50	0	0.436	0.431	0.528	0.422	0.607	0.436	0.377	0.369	0.346	0.436	1
37	63	0	0.425	0.418	0.57	0.379	0.581	0.441	0.37	0.361	0.346	0.323	1
37	63	0	0.437	0.439	0.55	0.37	0.563	0.446	0.385	0.375	0.347	0.396	1
38	38	0	0.467	0.533	0.506	0.362	0.544	0.467	0.434	0.413	0.368	0.556	0
38	38	0	0.461	0.511	0.503	0.434	0.6	0.469	0.424	0.403	0.36	0.502	0
39	40	0	0.436	0.478	0.516	0.418	0.657	0.446	0.39	0.369	0.346	0.369	1
40	50	0	0.415	0.444	0.499	0.391	0.622	0.418	0.334	0.326	0.328	0.367	1
41	64	0	0.456	0.495	0.545	0.404	0.61	0.469	0.436	0.425	0.345	0.48	0
42	48	0	0.459	0.482	0.501	0.432	0.648	0.467	0.422	0.411	0.366	0.478	0
42	48	0	0.472	0.474	0.516	0.44	0.616	0.463	0.428	0.416	0.362	0.521	0
43	45	0	0.42	0.514	0.562	0.39	0.615	0.459	0.418	0.398	0.354	0.439	0
44	53	0	0.36	0.405	0.527	0.335	0.617	0.41	0.319	0.311	0.328	0.281	0
45	43	0	0.415	0.502	0.554	0.425	0.592	0.44	0.37	0.351	0.349	0.361	1
45	43	0	0.384	0.444	0.47	0.423	0.569	0.443	0.366	0.356	0.344	0.325	1
46	30	0	0.398	0.42	0.534	0.398	0.547	0.422	0.342	0.332	0.322	0.314	0
46	30	0	0.407	0.451	0.58	0.385	0.592	0.432	0.353	0.344	0.332	0.317	0
47	72	0	0.463	0.478	0.528	0.41	0.609	0.466	0.416	0.404	0.345	0.491	1
48	53	0	0.295	0.42	0.574	0.422	0.628	0.436	0.354	0.335	0.331	0.364	1
48	53	0	0.425	0.487	0.587	0.379	0.611	0.447	0.388	0.378	0.336	0.369	1
49	59	0	0.364	0.351	0.556	0.422	0.581	0.407	0.323	0.315	0.314	0.291	1
50	70	0	0.447	0.429	0.596	0.384	0.565	0.447	0.381	0.37	0.343	0.413	1
51	36	0	0.357	0.412	0.617	0.401	0.617	0.414	0.316	0.308	0.307	0.3	1
51	36	0	0.42	0.439	0.561	0.381	0.613	0.412	0.334	0.326	0.325	0.341	1
52	69	0	0.43	0.416	0.568	0.371	0.514	0.432	0.355	0.345	0.339	0.355	0
53	36	0	0.43	0.459	0.617	0.409	0.592	0.439	0.362	0.352	0.341	0.352	0
54	63	0	0.368	0.412	0.594	0.408	0.536	0.42	0.337	0.33	0.323	0.306	1
54	63	0	0.382	0.394	0.56	0.408	0.504	0.423	0.328	0.309	0.323	0.273	0
55	83	0	0.366	0.35	0.57	0.355	0.54	0.391	0.286	0.278	0.305	0.256	1
56	78	0	0.384	0.476	0.581	0.363	0.597	0.42	0.339	0.33	0.323	0.278	1
57	47	0	0.417	0.461	0.582	0.389	0.638	0.43	0.355	0.345	0.326	0.355	0
58	38	0	0.422	0.461	0.626	0.377	0.614	0.445	0.38	0.367	0.338	0.285	0
58	38	0	0.398	0.49	0.635	0.405	0.584	0.441	0.349	0.328	0.345	0.307	0
