# Supplementary material for: Comparison of methods to quantify macular and peripapillary vessel density in optical coherence tomography angiography
Source: PLoS One. 2018 Oct 18;13(10):e0205773. doi: 10.1371/journal.pone.0205773 (PMC6193681; doi:10.1371/journal.pone.0205773)
Supplement: S3 Dataset — Optical coherence tomography angiography processed data for the macular deep capillary plexus. DME: diabetic macular; OP1: operator 1; OP2: operator 2; OP3: operator 3. Missing or not applicable data are indicated as “NA”. (CSV) [file pone.0205773.s003.csv]

PATIENT_ID	AGE	DISEASE(1=healthy, 0=DR)	ARI	MANUAL_AVERAGE	MANUAL_OP1	MANUAL_OP2	MANUAL_OP3	MEAN	DEFAULT	OTSU	MULTILEVEL	FIXED	DME
1	18	1	0.353	0.432	0.404	0.432	0.46	0.489	0.489	0.432	0.231	0.489	NA
2	81	1	0.297	0.363	0.294	0.375	0.419	0.466	0.419	0.397	0.227	0.397	NA
3	53	1	0.327	0.386	0.379	0.36	0.418	0.457	0.418	0.398	0.238	0.477	NA
3	53	1	0.324	0.361	0.326	0.36	0.397	0.454	0.397	0.378	0.231	0.454	NA
4	50	1	0.38	0.453	0.438	0.438	0.482	0.482	0.482	0.438	0.23	0.595	NA
4	50	1	0.236	0.467	0.522	0.456	0.424	0.489	0.489	0.456	0.231	0.305	NA
5	67	1	0.318	0.422	0.394	0.415	0.457	0.478	0.457	0.415	0.234	0.478	NA
6	71	1	0.34	0.441	0.418	0.395	0.51	0.464	0.464	0.418	0.231	0.51	NA
7	39	1	0.26	0.369	0.332	0.399	0.376	0.448	0.422	0.376	0.23	0.332	NA
7	39	1	0.311	0.446	0.42	0.446	0.473	0.473	0.446	0.42	0.229	0.446	NA
8	51	1	0.314	0.426	0.426	0.387	0.466	0.446	0.406	0.387	0.241	0.426	NA
8	51	1	0.286	0.395	0.318	0.399	0.467	0.443	0.421	0.377	0.229	0.357	NA
9	64	1	0.326	0.45	0.418	0.418	0.515	0.466	0.442	0.395	0.233	0.418	NA
10	64	1	0.292	0.396	0.361	0.381	0.446	0.446	0.402	0.381	0.237	0.361	NA
11	38	1	0.341	0.416	0.356	0.395	0.497	0.455	0.414	0.395	0.232	0.414	NA
11	38	1	0.291	0.415	0.394	0.394	0.458	0.458	0.415	0.394	0.236	0.374	NA
12	53	1	0.392	0.485	0.519	0.438	0.499	0.478	0.458	0.418	0.232	0.601	NA
12	53	1	0.363	0.471	0.441	0.441	0.532	0.464	0.441	0.419	0.23	0.509	NA
13	40	1	0.324	0.479	0.47	0.444	0.523	0.47	0.444	0.419	0.229	0.47	NA
13	40	1	0.338	0.446	0.412	0.437	0.489	0.462	0.462	0.412	0.236	0.462	NA
14	58	1	0.349	0.51	0.51	0.442	0.577	0.464	0.464	0.42	0.226	0.555	NA
14	58	1	0.351	0.489	0.48	0.433	0.554	0.457	0.457	0.41	0.232	0.505	NA
15	63	1	0.319	0.443	0.388	0.434	0.507	0.458	0.434	0.411	0.235	0.411	NA
15	63	1	0.227	0.436	0.469	0.419	0.419	0.469	0.443	0.419	0.234	0.395	NA
16	68	1	0.381	0.462	0.438	0.438	0.51	0.462	0.462	0.415	0.229	0.559	NA
16	68	1	0.321	0.446	0.454	0.431	0.454	0.454	0.431	0.408	0.23	0.502	NA
17	47	1	0.331	0.419	0.445	0.387	0.425	0.465	0.425	0.387	0.505	0.228	NA
17	47	1	0.365	0.462	0.494	0.378	0.515	0.474	0.435	0.416	0.555	0.231	NA
18	54	1	0.315	0.458	0.473	0.404	0.497	0.473	0.426	0.404	0.45	0.23	NA
18	54	1	0.305	0.456	0.53	0.392	0.446	0.474	0.446	0.392	0.367	0.233	NA
19	32	1	0.309	0.475	0.489	0.38	0.557	0.467	0.467	0.423	0.467	0.237	NA
19	32	1	0.323	0.444	0.413	0.393	0.525	0.457	0.435	0.413	0.435	0.228	NA
20	21	1	0.354	0.474	0.507	0.409	0.507	0.457	0.457	0.409	0.481	0.227	NA
20	21	1	0.283	0.452	0.394	0.418	0.544	0.467	0.442	0.418	0.442	0.226	NA
21	18	1	0.313	0.477	0.486	0.434	0.511	0.46	0.46	0.434	0.434	0.224	NA
21	18	1	0.384	0.507	0.518	0.486	0.518	0.486	0.518	0.455	0.674	0.231	NA
22	38	1	0.348	0.48	0.536	0.394	0.511	0.463	0.439	0.394	0.487	0.224	NA
22	38	1	0.343	0.494	0.524	0.434	0.524	0.456	0.434	0.412	0.501	0.24	NA
23	25	1	0.312	0.464	0.471	0.404	0.518	0.471	0.449	0.404	0.449	0.232	NA
24	23	1	0.274	0.478	0.567	0.392	0.476	0.447	0.419	0.392	0.317	0.232	NA
24	23	1	0.246	0.476	0.537	0.387	0.505	0.444	0.415	0.387	0.287	0.24	NA
25	56	1	0.343	0.503	0.556	0.423	0.529	0.475	0.449	0.423	0.475	0.238	NA
26	30	1	0.258	0.468	0.522	0.415	0.467	0.467	0.441	0.389	0.317	0.236	NA
27	67	1	0.172	0.452	0.44	0.364	0.553	0.44	0.414	0.364	0.34	0.226	NA
28	69	0	0.185	0.345	0.325	0.366	0.345	0.432	0.366	0.345	0.227	0.366	0
29	60	0	0.252	0.325	0.342	0.325	0.308	0.42	0.342	0.325	0.228	0.361	1
30	68	0	0.146	0.324	0.305	0.323	0.343	0.428	0.343	0.323	0.229	0.271	0
31	88	0	0.15	0.406	0.387	0.343	0.487	0.435	0.364	0.343	0.23	0.284	0
31	88	0	0.17	0.364	0.337	0.337	0.418	0.44	0.356	0.337	0.227	0.284	0
32	34	0	0.286	0.323	0.351	0.333	0.285	0.429	0.351	0.333	0.234	0.369	0
32	34	0	0.264	0.309	0.345	0.307	0.274	0.408	0.325	0.29	0.233	0.325	0
33	40	0	0.139	0.228	0.231	0.258	0.195	0.404	0.273	0.258	0.233	0.258	0
33	40	0	0.143	0.27	0.243	0.291	0.275	0.413	0.309	0.275	0.232	0.259	0
34	45	0	0.286	0.321	0.321	0.321	0.321	0.43	0.338	0.321	0.234	0.391	0
34	45	0	0.324	0.338	0.368	0.368	0.279	0.451	0.368	0.349	0.22	0.498	0
35	61	0	0.175	0.236	0.264	0.283	0.161	0.403	0.305	0.264	0.224	0.214	0
36	50	0	0.205	0.262	0.241	0.273	0.273	0.416	0.308	0.273	0.215	0.273	1
37	63	0	0.24	0.266	0.296	0.28	0.221	0.417	0.296	0.264	0.229	0.296	1
37	63	0	0.163	0.244	0.211	0.311	0.211	0.419	0.336	0.267	0.221	0.228	1
38	38	0	0.33	0.358	0.251	0.394	0.43	0.448	0.411	0.394	0.242	0.487	0
38	38	0	0.285	0.382	0.352	0.42	0.374	0.468	0.444	0.396	0.233	0.396	0
39	40	0	0.183	0.272	0.295	0.316	0.205	0.438	0.361	0.316	0.232	0.19	1
40	50	0	0.17	0.247	0.179	0.299	0.263	0.408	0.299	0.263	0.224	0.263	1
41	64	0	0.215	0.255	0.273	0.323	0.17	0.422	0.341	0.323	0.224	0.306	0
42	48	0	0.239	0.297	0.227	0.332	0.332	0.428	0.369	0.332	0.229	0.369	0
42	48	0	0.284	0.262	0.177	0.338	0.27	0.44	0.377	0.338	0.229	0.377	0
43	45	0	0.155	0.301	0.285	0.317	0.3	0.428	0.333	0.317	0.233	0.285	0
44	53	0	0.159	0.229	0.237	0.252	0.199	0.384	0.252	0.237	0.229	0.199	0
45	43	0	0.217	0.312	0.276	0.322	0.338	0.43	0.338	0.322	0.236	0.322	1
45	43	0	0.146	0.294	0.256	0.305	0.322	0.422	0.322	0.305	0.242	0.227	1
46	30	0	0.166	0.288	0.278	0.293	0.293	0.415	0.308	0.293	0.231	0.341	0
46	30	0	0.195	0.317	0.263	0.292	0.395	0.415	0.307	0.292	0.237	0.292	0
47	72	0	0.312	0.293	0.303	0.396	0.286	0.46	0.396	0.376	0.239	0.482	1
48	53	0	0.17	0.299	0.277	0.326	0.293	0.422	0.344	0.309	0.225	0.344	1
48	53	0	0.218	0.341	0.33	0.33	0.364	0.419	0.346	0.33	0.241	0.33	1
49	59	0	0.116	0.294	0.115	0.225	0.143	0.393	0.264	0.208	0.211	0.133	1
50	70	0	0.258	0.211	0.261	0.331	0.294	0.44	0.352	0.312	0.224	0.312	1
51	36	0	0.134	0.292	0.175	0.239	0.211	0.391	0.27	0.239	0.225	0.187	1
51	36	0	0.294	0.252	0.34	0.278	0.292	0.416	0.292	0.278	0.226	0.34	1
52	69	0	0.299	0.306	0.214	0.314	0.252	0.429	0.331	0.298	0.227	0.331	0
53	36	0	0.255	0.175	0.358	0.34	0.306	0.437	0.358	0.322	0.23	0.34	0
54	63	0	0.16	0.23	0.257	0.257	0.175	0.396	0.271	0.257	0.228	0.23	1
54	63	0	0.15	0.255	0.25	0.266	0.25	0.405	0.283	0.266	0.231	0.222	0
55	83	0	0.146	0.225	0.208	0.208	0.26	0.368	0.22	0.208	0.207	0.208	1
56	78	0	0.158	0.269	0.314	0.277	0.216	0.399	0.295	0.277	0.226	0.202	1
57	47	0	0.218	0.393	0.409	0.321	0.449	0.429	0.355	0.321	0.233	0.355	0
58	38	0	0.209	0.371	0.34	0.309	0.465	0.427	0.34	0.324	0.234	0.324	0
58	38	0	0.175	0.355	0.308	0.327	0.431	0.431	0.346	0.327	0.237	0.258	0
