# Supplementary material for: Comparison of methods to quantify macular and peripapillary vessel density in optical coherence tomography angiography
Source: PLoS One. 2018 Oct 18;13(10):e0205773. doi: 10.1371/journal.pone.0205773 (PMC6193681; doi:10.1371/journal.pone.0205773)
Supplement: S4 Dataset — Optical coherence tomography angiography processed data for the peripapillary radial capillary plexus. DME: diabetic macular; OP1: operator 1; OP2: operator 2; OP3: operator 3. Missing or not applicable data are indicated as “NA”. (CSV) [file pone.0205773.s004.csv]

PATIENT_ID	AGE	DISEASE(1=healthy, 0 = glaucoma	MANUAL_AVERAGE	MANUAL_OP1	MANUAL_OP2	MANUAL_OP3	MEAN	DEFAULT	OTSU	MULTILEVEL	FIXED
1	50	1	0.509	0.562	0.413	0.551	0.481	0.481	0.47	0.389	0.435
1	50	1	0.496	0.474	0.448	0.566	0.487	0.474	0.448	0.384	0.397
2	53	1	0.563	0.622	0.454	0.612	0.483	0.463	0.454	0.402	0.483
2	53	1	0.543	0.578	0.473	0.578	0.494	0.484	0.473	0.41	0.515
3	18	1	0.534	0.552	0.445	0.605	0.487	0.477	0.466	0.401	0.445
3	18	1	0.513	0.539	0.43	0.571	0.485	0.474	0.452	0.395	0.388
4	67	1	0.557	0.598	0.487	0.587	0.498	0.498	0.487	0.402	0.565
5	30	1	0.502	0.562	0.438	0.505	0.495	0.495	0.486	0.408	0.476
6	21	1	0.503	0.495	0.405	0.61	0.484	0.461	0.438	0.399	0.495
6	21	1	0.526	0.548	0.44	0.591	0.483	0.461	0.44	0.402	0.483
7	39	1	0.523	0.533	0.472	0.564	0.503	0.523	0.513	0.417	0.554
7	39	1	0.554	0.588	0.476	0.599	0.498	0.498	0.487	0.387	0.554
8	23	1	0.516	0.535	0.433	0.581	0.489	0.478	0.466	0.414	0.421
8	23	1	0.52	0.534	0.458	0.567	0.491	0.48	0.469	0.41	0.447
9	58	1	0.518	0.613	0.47	0.47	0.503	0.526	0.514	0.428	0.57
9	58	1	0.528	0.597	0.459	0.529	0.499	0.519	0.509	0.414	0.529
10	53	1	0.534	0.644	0.449	0.508	0.496	0.52	0.508	0.396	0.531
10	53	1	0.52	0.609	0.431	0.521	0.499	0.499	0.487	0.397	0.532
11	47	1	0.526	0.609	0.41	0.559	0.489	0.479	0.469	0.415	0.549
11	47	1	0.519	0.543	0.431	0.583	0.492	0.482	0.472	0.407	0.553
12	25	1	0.503	0.579	0.423	0.508	0.508	0.532	0.508	0.402	0.532
13	56	1	0.499	0.541	0.425	0.53	0.494	0.518	0.494	0.402	0.494
14	54	1	0.498	0.542	0.432	0.52	0.498	0.509	0.487	0.419	0.52
14	54	1	0.565	0.64	0.435	0.62	0.49	0.49	0.479	0.414	0.512
15	40	1	0.51	0.553	0.424	0.553	0.489	0.489	0.467	0.411	0.467
15	40	1	0.485	0.525	0.382	0.547	0.491	0.503	0.491	0.41	0.514
16	64	1	0.512	0.579	0.412	0.546	0.49	0.501	0.49	0.415	0.513
17	64	1	0.512	0.528	0.432	0.577	0.48	0.461	0.442	0.39	0.432
18	71	1	0.524	0.479	0.489	0.605	0.511	0.532	0.511	0.418	0.5
19	67	1	0.517	0.56	0.453	0.537	0.501	0.513	0.501	0.418	0.525
20	63	1	0.47	0.479	0.404	0.526	0.47	0.442	0.432	0.403	0.368
20	63	1	0.481	0.522	0.399	0.522	0.47	0.429	0.419	0.395	0.351
21	18	1	0.528	0.539	0.476	0.57	0.497	0.507	0.497	0.419	0.507
22	32	1	0.536	0.563	0.464	0.582	0.494	0.504	0.494	0.41	0.475
22	32	1	0.511	0.544	0.417	0.571	0.499	0.499	0.49	0.412	0.472
23	38	1	0.544	0.524	0.482	0.627	0.503	0.524	0.503	0.411	0.637
23	38	1	0.526	0.543	0.463	0.572	0.503	0.523	0.513	0.421	0.609
24	51	1	0.522	0.569	0.417	0.579	0.488	0.478	0.468	0.408	0.478
24	51	1	0.508	0.518	0.437	0.568	0.498	0.498	0.477	0.419	0.508
25	38	1	0.507	0.545	0.43	0.545	0.492	0.492	0.483	0.417	0.448
25	38	1	0.479	0.454	0.435	0.549	0.483	0.473	0.464	0.399	0.426
26	81	1	0.497	0.505	0.439	0.548	0.494	0.515	0.494	0.419	0.569
27	68	1	0.524	0.501	0.481	0.591	0.511	0.542	0.522	0.412	0.552
27	68	1	0.548	0.539	0.475	0.631	0.507	0.528	0.517	0.42	0.528
28	49	0	0.487	0.513	0.479	0.468	0.491	0.502	0.479	0.401	0.479
29	48	0	0.526	0.5	0.422	0.657	0.478	0.455	0.433	0.398	0.379
29	48	0	0.466	0.325	0.415	0.657	0.474	0.45	0.426	0.393	0.347
30	55	0	0.541	0.597	0.442	0.585	0.477	0.466	0.442	0.391	0.431
30	55	0	0.559	0.619	0.474	0.585	0.499	0.511	0.486	0.405	0.449
31	59	0	0.469	0.573	0.352	0.483	0.441	0.361	0.343	0.371	0.29
31	59	0	0.491	0.553	0.438	0.483	0.486	0.477	0.467	0.41	0.448
32	79	0	0.473	0.436	0.36	0.622	0.448	0.381	0.37	0.367	0.301
33	70	0	0.526	0.504	0.446	0.627	0.485	0.485	0.475	0.411	0.418
33	70	0	0.492	0.462	0.386	0.627	0.462	0.407	0.396	0.384	0.299
34	61	0	0.495	0.468	0.437	0.58	0.478	0.468	0.458	0.399	0.387
34	61	0	0.518	0.545	0.429	0.58	0.487	0.487	0.475	0.403	0.417
35	62	0	0.414	0.387	0.301	0.555	0.416	0.317	0.309	0.348	0.224
36	53	0	0.475	0.447	0.437	0.541	0.479	0.468	0.457	0.398	0.365
36	53	0	0.47	0.451	0.417	0.541	0.474	0.462	0.439	0.395	0.331
37	58	0	0.498	0.527	0.41	0.558	0.474	0.452	0.442	0.392	0.38
37	58	0	0.497	0.516	0.417	0.558	0.482	0.46	0.438	0.408	0.364
38	67	0	0.485	0.438	0.388	0.628	0.459	0.408	0.398	0.386	0.341
39	81	0	0.472	0.429	0.4	0.587	0.467	0.429	0.419	0.396	0.364
39	81	0	0.495	0.514	0.385	0.587	0.457	0.402	0.393	0.392	0.351
40	46	0	0.468	0.426	0.415	0.562	0.471	0.437	0.426	0.389	0.382
40	46	0	0.435	0.361	0.382	0.562	0.457	0.403	0.382	0.387	0.322
41	43	0	0.476	0.425	0.396	0.608	0.474	0.444	0.434	0.39	0.444
42	68	0	0.372	0.347	0.274	0.494	0.405	0.297	0.289	0.343	0.209
42	68	0	0.448	0.509	0.341	0.494	0.442	0.369	0.35	0.382	0.297
43	59	0	0.444	0.377	0.405	0.551	0.472	0.434	0.424	0.401	0.368
43	59	0	0.487	0.433	0.478	0.551	0.5	0.512	0.489	0.396	0.5
44	87	0	0.422	0.4	0.293	0.574	0.419	0.316	0.308	0.362	0.229
44	87	0	0.481	0.503	0.365	0.574	0.451	0.392	0.374	0.391	0.297
45	58	0	0.448	0.411	0.385	0.548	0.456	0.411	0.403	0.387	0.31
45	58	0	0.475	0.468	0.408	0.548	0.468	0.443	0.434	0.396	0.375
46	44	0	0.408	0.315	0.355	0.554	0.435	0.347	0.331	0.389	0.279
46	44	0	0.461	0.48	0.349	0.554	0.44	0.358	0.341	0.388	0.278
47	31	0	0.495	0.41	0.467	0.607	0.495	0.495	0.486	0.41	0.467
47	31	0	0.494	0.437	0.437	0.607	0.486	0.486	0.466	0.411	0.456
48	74	0	0.469	0.386	0.431	0.591	0.477	0.465	0.453	0.406	0.386
49	57	0	0.435	0.383	0.403	0.52	0.477	0.455	0.434	0.391	0.364
50	74	0	0.448	0.439	0.376	0.528	0.461	0.418	0.407	0.403	0.366
50	74	0	0.483	0.472	0.448	0.528	0.483	0.483	0.472	0.41	0.472
51	56	0	0.5	0.522	0.414	0.565	0.478	0.457	0.446	0.41	0.457
51	56	0	0.46	0.412	0.402	0.565	0.469	0.446	0.423	0.401	0.435
52	74	0	0.44	0.333	0.435	0.553	0.474	0.454	0.444	0.398	0.444
52	74	0	0.449	0.412	0.383	0.553	0.461	0.422	0.412	0.394	0.392
53	59	0	0.474	0.39	0.421	0.61	0.495	0.495	0.474	0.398	0.432
